# Supplementary material for: Heat and Light Stability of Pumpkin-Based Carotenoids in a Photosensitive Food: A Carotenoid-Coloured Beverage
Source: Foods. 2022 Feb 7;11(3):485. doi: 10.3390/foods11030485 (PMC8834637; doi:10.3390/foods11030485)
Supplement: Supplementary file 1 [file foods-11-00485-s001.zip]

Archive with 1 entries (1 files):
- foods-1580531-supplementary.pdf
